# Supplementary material for: Optimizing Protein Fiber Spinning to Develop Plant-Based Meat Analogs via Rheological and Physicochemical Analyses
Source: Foods. 2023 Aug 23;12(17):3161. doi: 10.3390/foods12173161 (PMC10487021; doi:10.3390/foods12173161)
Supplement: Supplementary file 1 [file foods-12-03161-s001.zip]

Archive with 1 entries (1 files):
- foods-2570059-supplementary.pdf
